# Supplementary material for: Blinded predictions of distribution coefficients in the SAMPL5 challenge
Source: J Comput Aided Mol Des. 2016 Sep 27;30(11):1101–14. doi: 10.1007/s10822-016-9969-1 (PMC5206288; doi:10.1007/s10822-016-9969-1)
Supplement: Supplementary file 2 — Supplementary material 2 (zip 8 KB) [file 10822_2016_9969_MOESM2_ESM.zip]

Archive with 9 entries (6 files):
- dominant_species/
- dominant_species/solv_energies/
- dominant_species/solv_energies/water_solv.csv
- dominant_species/solv_energies/cyclohexane_solv.csv
- dominant_species/logD/
- dominant_species/logD/D.csv
- dominant_species/logD/C.csv
- dominant_species/logD/B.csv
- dominant_species/logD/A.csv
