# Supplementary material for: Blinded predictions of distribution coefficients in the SAMPL5 challenge
Source: J Comput Aided Mol Des. 2016 Sep 27;30(11):1101–14. doi: 10.1007/s10822-016-9969-1 (PMC5206288; doi:10.1007/s10822-016-9969-1)
Supplement: Supplementary file 2 — Supplementary material 2 (zip 8 KB) [file 10822_2016_9969_MOESM2_ESM.zip › dominant_species/solv_energies/water_solv.csv]

mol	DG_A	stderr	DG_B	stderr	DG_C	stderr	DG_D	stderr
SAMPL5_002	-10.373	0.019	-10.715	0.029	-7.818	0.027	-10.715	0.029
SAMPL5_003	-9.107	0.003	-9.435	0.028	-8.938	0.032	-9.435	0.028
SAMPL5_004	-8.853	0.364	-9.178	0.343	-8.039	0.389	-9.178	0.343
SAMPL5_005	-13.694	0.028	-14.007	0.034	-12.438	0.069	-14.007	0.034
SAMPL5_006	-9.306	0.120	-9.612	0.126	-8.221	0.142	-9.612	0.126
SAMPL5_007	-8.619	0.050	-9.054	0.047	-7.083	0.124	-9.054	0.047
SAMPL5_010	-13.804	0.105	-14.103	0.131	-12.288	0.145	-14.103	0.131
SAMPL5_010_C	-75.257	0.156	-75.561	0.116	-79.571	0.141	-79.571	0.141
SAMPL5_011	-11.100	0.047	-11.388	0.065	-8.711	0.060	-11.388	0.065
SAMPL5_011_C	-65.614	0.169	-66.015	0.163	-70.304	0.135	-70.304	0.135
SAMPL5_013	-17.606	0.278	-18.017	0.306	-15.806	0.275	-18.017	0.306
SAMPL5_015	-13.801	0.014	-14.087	0.042	-12.170	0.045	-14.087	0.042
SAMPL5_015_C	-65.267	0.048	-65.598	0.042	-69.541	0.043	-69.541	0.043
SAMPL5_017	-8.506	0.260	-8.931	0.301	-6.218	0.157	-8.931	0.301
SAMPL5_017_C	-59.464	0.384	-59.877	0.402	-63.544	0.381	-63.544	0.381
SAMPL5_019	-14.488	0.544	-14.813	0.518	-12.858	0.509	-14.813	0.518
SAMPL5_020	-18.558	0.532	-18.887	0.528	-17.092	0.555	-18.887	0.528
SAMPL5_021	-8.725	0.183	-9.054	0.198	-8.487	0.198	-9.054	0.198
SAMPL5_024	-17.027	0.018	-17.448	0.039	-15.541	0.062	-17.448	0.039
SAMPL5_026	-13.045	0.008	-13.353	0.001	-10.063	0.143	-13.353	0.001
SAMPL5_026_C	-74.304	0.014	-74.711	0.000	-79.683	0.035	-79.683	0.035
SAMPL5_027	-15.346	0.083	-15.589	0.079	-13.769	0.092	-15.589	0.079
SAMPL5_033	-10.574	0.333	-10.922	0.372	-8.464	0.343	-10.922	0.372
SAMPL5_037	-17.154	0.275	-17.444	0.287	-16.106	0.298	-17.444	0.287
SAMPL5_037	-17.154	0.275	-17.444	0.287	-16.106	0.298	-17.444	0.287
SAMPL5_037_C	-20.225	0.220	-20.510	0.227	-19.169	0.243	-19.169	0.243
SAMPL5_042	-14.523	0.147	-14.893	0.140	-11.400	0.106	-14.893	0.140
SAMPL5_044	-13.867	0.182	-14.200	0.226	-12.920	0.210	-14.200	0.226
SAMPL5_045	-13.482	0.027	-13.856	0.005	-12.828	0.005	-13.856	0.005
SAMPL5_046	-12.587	0.010	-12.950	0.022	-11.692	0.018	-12.950	0.022
SAMPL5_047	-10.767	0.016	-11.135	0.014	-8.445	0.074	-11.135	0.014
SAMPL5_048	-15.953	0.010	-16.369	0.048	-14.703	0.069	-16.369	0.048
SAMPL5_049	-9.200	0.040	-9.492	0.019	-8.129	0.066	-9.492	0.019
SAMPL5_050	-10.389	0.002	-10.713	0.020	-8.973	0.045	-10.713	0.020
SAMPL5_055	-10.297	0.183	-10.576	0.175	-9.983	0.222	-10.576	0.175
SAMPL5_056	-8.682	0.279	-8.991	0.280	-7.750	0.202	-8.991	0.280
SAMPL5_058	-10.541	0.019	-10.844	0.001	-10.039	0.004	-10.844	0.001
SAMPL5_059	-10.654	0.079	-10.880	0.077	-10.031	0.058	-10.880	0.077
SAMPL5_060	-16.821	0.125	-17.028	0.099	-14.798	0.071	-17.028	0.099
SAMPL5_060_C	-72.746	0.107	-73.079	0.078	-78.513	0.030	-78.513	0.030
SAMPL5_061	-8.163	0.146	-8.425	0.193	-7.138	0.183	-8.425	0.193
SAMPL5_061_C	-27.801	0.027	-28.121	0.015	-62.493	0.002	-62.493	0.002
SAMPL5_063	-16.597	0.256	-16.892	0.241	-14.891	0.207	-16.892	0.241
SAMPL5_063_C	-36.409	0.055	-36.654	0.056	-70.083	0.139	-70.083	0.139
SAMPL5_065	-24.015	0.252	-24.521	0.241	-19.976	0.272	-24.521	0.241
SAMPL5_065_C	-32.239	0.776	-32.799	0.778	-61.079	0.624	-61.079	0.624
SAMPL5_067	-8.649	0.114	-8.979	0.125	-5.973	0.139	-8.979	0.125
SAMPL5_067_C	-21.607	0.137	-21.903	0.129	-52.829	0.036	-52.829	0.036
SAMPL5_068	-10.563	0.041	-10.962	0.041	-9.350	0.038	-10.962	0.041
SAMPL5_068	-10.563	0.041	-10.962	0.041	-9.350	0.038	-10.962	0.041
SAMPL5_069	-12.768	0.571	-13.138	0.597	-9.180	0.608	-13.138	0.597
SAMPL5_069_C	-23.460	0.297	-23.831	0.292	-53.607	0.245	-53.607	0.245
SAMPL5_070	-6.466	0.195	-6.816	0.218	-5.353	0.254	-6.816	0.218
SAMPL5_070_C	-18.459	0.002	-18.754	0.007	-51.470	0.054	-51.470	0.054
SAMPL5_071	-11.927	0.288	-12.267	0.249	-9.181	0.292	-12.267	0.249
SAMPL5_072	-7.179	0.278	-7.477	0.242	-5.662	0.196	-7.477	0.242
SAMPL5_072_C	-19.998	0.111	-20.290	0.127	-52.376	0.139	-52.376	0.139
SAMPL5_074	-20.849	0.090	-21.163	0.047	-16.968	0.001	-21.163	0.047
SAMPL5_075	-10.073	0.654	-10.435	0.658	-7.472	0.668	-10.435	0.658
SAMPL5_075_C	-22.582	0.337	-22.978	0.425	-54.263	0.248	-54.263	0.248
SAMPL5_080	-16.979	0.038	-17.273	0.042	-16.493	0.057	-17.273	0.042
SAMPL5_081	-21.920	0.574	-22.327	0.599	-19.365	0.651	-22.327	0.599
SAMPL5_081_C	-31.000	0.106	-31.366	0.098	-63.273	0.142	-63.273	0.142
SAMPL5_082	-7.665	0.212	-8.042	0.274	-17.866	0.318	-8.042	0.274
SAMPL5_082_C	-20.256	0.367	-20.648	0.340	-50.832	0.310	-50.832	0.310
SAMPL5_083	-31.198	0.890	-31.916	0.905	-16.113	0.893	-31.916	0.905
SAMPL5_084	-11.499	0.102	-11.981	0.108	-9.137	0.152	-11.981	0.108
SAMPL5_084_C	-16.566	0.149	-17.002	0.114	-48.964	0.145	-48.964	0.145
SAMPL5_085	-15.787	0.047	-16.087	0.003	-14.648	0.024	-16.087	0.003
SAMPL5_086	-14.472	0.056	-14.901	0.050	-12.062	0.141	-14.901	0.050
SAMPL5_086_C	-26.954	0.389	-27.313	0.356	-58.933	0.363	-58.933	0.363
SAMPL5_088	-13.198	0.021	-13.501	0.014	-11.086	0.131	-13.501	0.014
SAMPL5_090	-10.329	0.082	-10.797	0.071	-9.381	0.093	-10.797	0.071
SAMPL5_092	-21.874	0.455	-22.426	0.463	-19.387	0.527	-22.426	0.463
