# Supplementary material for: Blinded predictions of distribution coefficients in the SAMPL5 challenge
Source: J Comput Aided Mol Des. 2016 Sep 27;30(11):1101–14. doi: 10.1007/s10822-016-9969-1 (PMC5206288; doi:10.1007/s10822-016-9969-1)
Supplement: Supplementary file 2 — Supplementary material 2 (zip 8 KB) [file 10822_2016_9969_MOESM2_ESM.zip › dominant_species/solv_energies/cyclohexane_solv.csv]

mol	DG_A	stderr	DG_B	stderr	DG_C	stderr	DG_D	stderr
SAMPL5_002	-13.642	0.277	-13.921	0.293	-18.427	0.311	-13.921	0.293
SAMPL5_003	-11.881	0.092	-11.979	0.098	-16.222	0.051	-11.979	0.098
SAMPL5_004	-15.001	0.032	-15.310	0.007	-19.502	0.079	-15.310	0.007
SAMPL5_005	-15.306	0.028	-15.659	0.058	-20.994	0.035	-15.659	0.058
SAMPL5_006	-11.378	0.080	-11.649	0.023	-15.494	0.005	-11.649	0.023
SAMPL5_007	-14.507	0.559	-14.863	0.517	-18.640	0.499	-14.863	0.517
SAMPL5_010	-12.668	0.136	-13.051	0.201	-19.612	0.229	-13.051	0.201
SAMPL5_010_C	-18.046	0.136	-18.154	0.137	-52.956	0.224	-52.956	0.224
SAMPL5_011	-13.091	0.340	-13.184	0.307	-18.260	0.410	-13.184	0.307
SAMPL5_011_C	-17.805	0.248	-17.938	0.233	-49.272	0.292	-49.272	0.292
SAMPL5_013	-18.765	0.032	-18.940	0.020	-26.480	0.091	-18.940	0.020
SAMPL5_015	-12.524	0.330	-12.747	0.177	-18.779	0.233	-12.747	0.177
SAMPL5_015_C	-15.673	0.080	-15.779	0.057	-47.254	0.062	-47.254	0.062
SAMPL5_017	-13.888	1.098	-13.979	1.176	-17.456	1.195	-13.979	1.176
SAMPL5_017_C	-19.135	0.655	-19.364	0.663	-47.278	0.520	-47.278	0.520
SAMPL5_019	-17.203	0.272	-17.312	0.378	-22.775	0.323	-17.312	0.378
SAMPL5_020	-23.478	0.016	-23.624	0.135	-28.699	0.167	-23.624	0.135
SAMPL5_021	-13.466	0.154	-13.794	0.070	-17.306	0.073	-13.794	0.070
SAMPL5_024	-18.287	0.036	-18.587	0.016	-25.245	0.038	-18.587	0.016
SAMPL5_026	-10.891	0.065	-10.921	0.134	-16.451	0.115	-10.921	0.134
SAMPL5_026_C	-16.402	0.155	-16.524	0.126	-50.741	0.502	-50.741	0.502
SAMPL5_027	-11.899	0.158	-12.256	0.138	-19.445	0.153	-12.256	0.138
SAMPL5_033	-15.218	0.104	-15.455	0.009	-19.404	0.019	-15.455	0.009
SAMPL5_037	-10.830	0.285	-11.149	0.382	-17.018	0.416	-11.149	0.382
SAMPL5_037	-10.830	0.285	-11.149	0.382	-17.018	0.416	-11.149	0.382
SAMPL5_037_C	-8.878	0.004	-9.210	0.034	-42.566	0.716	-42.566	0.716
SAMPL5_042	-16.077	0.210	-16.243	0.090	-23.060	0.157	-16.243	0.090
SAMPL5_044	-17.785	0.077	-18.105	0.006	-23.516	0.005	-18.105	0.006
SAMPL5_045	-10.714	0.041	-10.933	0.017	-16.126	0.027	-10.933	0.017
SAMPL5_046	-15.349	0.233	-15.644	0.107	-21.090	0.104	-15.644	0.107
SAMPL5_047	-15.088	0.027	-15.448	0.092	-20.039	0.042	-15.448	0.092
SAMPL5_048	-16.948	0.141	-17.229	0.159	-23.382	0.183	-17.229	0.159
SAMPL5_049	-12.389	0.126	-12.774	0.054	-16.632	0.084	-12.774	0.054
SAMPL5_050	-12.695	0.029	-12.818	0.017	-17.186	0.103	-12.818	0.017
SAMPL5_055	-10.192	0.027	-10.214	0.024	-15.012	0.066	-10.214	0.024
SAMPL5_056	-12.169	0.197	-12.397	0.316	-16.953	0.259	-12.397	0.316
SAMPL5_058	-11.860	0.116	-12.068	0.257	-16.267	0.268	-12.068	0.257
SAMPL5_059	-9.627	0.038	-10.001	0.000	-15.151	0.053	-10.001	0.000
SAMPL5_060	-12.428	0.125	-12.822	0.054	-20.828	0.011	-12.822	0.054
SAMPL5_060_C	-17.203	0.043	-17.368	0.032	-52.108	0.031	-52.108	0.031
SAMPL5_061	-11.065	0.029	-11.293	0.005	-14.168	0.003	-11.293	0.005
SAMPL5_061_C	-6.434	0.066	-6.566	0.076	-38.080	0.031	-38.080	0.031
SAMPL5_063	-12.371	0.151	-12.546	0.147	-18.188	0.168	-12.546	0.147
SAMPL5_063_C	-8.991	0.479	-9.111	0.480	-39.117	1.662	-39.117	1.662
SAMPL5_065	-28.777	0.084	-29.107	0.131	-37.727	0.179	-29.107	0.131
SAMPL5_065_C	-23.791	0.622	-23.991	0.581	-52.474	0.623	-52.474	0.623
SAMPL5_067	-13.906	0.035	-14.102	0.025	-17.304	0.012	-14.102	0.025
SAMPL5_067_C	-8.445	0.197	-8.543	0.200	-34.399	0.261	-34.399	0.261
SAMPL5_068	-16.142	0.298	-16.390	0.385	-21.106	0.474	-16.390	0.385
SAMPL5_068	-16.142	0.298	-16.390	0.385	-21.106	0.474	-16.390	0.385
SAMPL5_069	-17.201	0.245	-17.597	0.348	-22.775	0.212	-17.597	0.348
SAMPL5_069_C	-13.100	0.851	-13.246	0.850	-41.166	0.787	-41.166	0.787
SAMPL5_070	-13.273	0.023	-13.366	0.001	-15.778	0.015	-13.366	0.001
SAMPL5_070_C	-8.516	0.042	-8.631	0.029	-32.912	0.110	-32.912	0.110
SAMPL5_071	-12.782	0.333	-12.937	0.226	-18.236	0.137	-12.937	0.226
SAMPL5_072	-12.324	0.188	-12.463	0.166	-15.272	0.177	-12.463	0.166
SAMPL5_072_C	-7.226	0.016	-7.308	0.013	-33.375	0.009	-33.375	0.009
SAMPL5_074	-16.555	0.002	-16.831	0.066	-25.311	0.053	-16.831	0.066
SAMPL5_075	-14.188	0.020	-14.529	0.025	-18.397	0.063	-14.529	0.025
SAMPL5_075_C	-8.287	0.477	-8.325	0.476	-34.663	0.427	-34.663	0.427
SAMPL5_080	-11.826	0.189	-12.173	0.272	-17.863	0.254	-12.173	0.272
SAMPL5_081	-13.975	0.053	-14.101	0.034	-20.865	0.046	-14.101	0.034
SAMPL5_081_C	-10.566	0.234	-10.755	0.280	-35.915	0.322	-35.915	0.322
SAMPL5_082	-12.793	0.157	-12.905	0.133	-23.146	0.132	-12.905	0.133
SAMPL5_082_C	-8.907	0.712	-9.232	0.681	-33.390	0.578	-33.390	0.578
SAMPL5_083	-42.455	0.165	-42.766	0.251	-51.028	0.474	-42.766	0.251
SAMPL5_084	-16.363	0.151	-16.448	0.185	-21.304	0.054	-16.448	0.185
SAMPL5_084_C	-12.852	0.215	-13.040	0.217	-36.162	0.179	-36.162	0.179
SAMPL5_085	-12.958	0.045	-13.242	0.034	-20.523	0.026	-13.242	0.034
SAMPL5_086	-19.102	0.316	-19.262	0.217	-23.983	0.023	-19.262	0.217
SAMPL5_086_C	-13.108	0.436	-13.180	0.383	-40.544	0.507	-40.544	0.507
SAMPL5_088	-12.759	0.618	-12.960	0.677	-18.567	0.654	-12.960	0.677
SAMPL5_090	-16.326	0.209	-16.675	0.209	-20.601	0.199	-16.675	0.209
SAMPL5_092	-25.126	0.292	-25.472	0.174	-33.278	0.163	-25.472	0.174
