# Supplementary material for: Blinded predictions of distribution coefficients in the SAMPL5 challenge
Source: J Comput Aided Mol Des. 2016 Sep 27;30(11):1101–14. doi: 10.1007/s10822-016-9969-1 (PMC5206288; doi:10.1007/s10822-016-9969-1)
Supplement: Supplementary file 2 — Supplementary material 2 (zip 8 KB) [file 10822_2016_9969_MOESM2_ESM.zip › dominant_species/logD/D.csv]

SAMPL5_002	2.347	0.273	CCOC(=O)c1c(c2c(c(c(nc2s1)C)C)C)N
SAMPL5_003	1.863	0.072	c1ccc2c(c1)c(=O)oc(n2)c3ccccc3F
SAMPL5_004	4.491	0.348	CCOc1ccc(cc1)Nc2cc(c3ccccc3n2)C
SAMPL5_005	1.209	0.025	Cn1ccnc1SCC(=O)Nc2ccc3c(c2)OCO3
SAMPL5_006	1.492	0.107	C=C(Cn1c2ccccc2nc1CO)Br
SAMPL5_007	4.253	0.487	c1ccc(cc1)CCNc2c3cc(ccc3ncn2)Br
SAMPL5_010	-44.013	0.35
SAMPL5_011	-38.703	0.138	Cc1cc(nc(n1)Nc2ccccc2C(=O)O)C
SAMPL5_013	0.676	0.338	Cc1ccc(cc1)c2nc(c3c(n2)n(c(=O)[nH]3)c4ccccc4)C(=O)N
SAMPL5_015	-37.17	0.285
SAMPL5_017	8.229	1.076
SAMPL5_019	1.83	0.927	Cc1ccc(cc1)Nc2ccnc(n2)Nc3ccc(cc3)C
SAMPL5_020	3.468	0.408	CCCC(=O)Nc1nc2ccc(cc2s1)C(C)C
SAMPL5_021	3.471	0.278	Cc1nn2cc(nc2s1)c3cccc(c3)OC
SAMPL5_024	0.834	0.024	Cc1ccc2c(c1)cc3cc(sc3n2)C(=O)Nc4ccc(c(c4)C)C
SAMPL5_026	-46.301	0.155
SAMPL5_027	-2.441	0.062	c1ccc(cc1)CNc2ncnc(n2)N
SAMPL5_033	3.319	0.375	Cc1ccc(cc1NC(=O)N2CCCCC[C@@H]2c3cccs3)Cl
SAMPL5_037	-41.726	0.16
SAMPL5_042	0.989	0.051	c1ccc(cc1)c2ccccc2NC(=O)c3ccc(=O)[nH]n3
SAMPL5_044	2.859	0.24	c1ccc2c(c1)cc(c(=O)o2)C(=O)Nc3ccc4c(c3)scn4
SAMPL5_045	-2.14	0.022	CCC(=O)Nc1ccc2c(c1)ncs2
SAMPL5_046	1.972	0.134	CSc1ccc(cc1)CC(=O)Nc2c3ccsc3ncn2
SAMPL5_047	3.159	0.081	c1cnoc1C(=O)Nc2c(c3c(s2)CCCC3)C#N
SAMPL5_048	0.63	0.115	c1ccc2c(c1)nc(s2)c3cccc(c3)NC(=O)c4ccno4
SAMPL5_049	2.403	0.076	c1cc(c(c(c1)Cl)Cl)NC(=O)c2ccno2
SAMPL5_050	1.542	0.003	Cc1ccc2c(n1)nn3c2nc(cc3O)C
SAMPL5_055	-0.265	0.157	c1ccc2c(c1)ncc(n2)C(=O)N
SAMPL5_056	2.494	0.618	CC(C)[C@@H]1Cc2c(cc(c(n2)O)C#N)CO1
SAMPL5_058	0.896	0.265	c1ccc(cc1)n2c(=O)c3ccccc3cn2
SAMPL5_059	-0.644	0.08	c1ccc(cc1)c2nc(sn2)N
SAMPL5_060	-42.239	0.02
SAMPL5_061	-35.385	0.005
SAMPL5_063	-37.999	0.03
SAMPL5_065	-17.099	0.831
SAMPL5_067	-26.013	0.05
SAMPL5_068	3.673	0.156	c1ccc(cc1)c2c(nnc(n2)c3ccccn3)c4ccccc4
SAMPL5_069	-22.576	0.473
SAMPL5_070	-26.135	0.072
SAMPL5_071	0.49	0.492	CCOc1cc(c(cc1N2CCOCC2)OCC)N
SAMPL5_072	-27.169	0.327
SAMPL5_074	-3.172	0.02	c1nc(c2c(n1)n(cn2)[C@H]3[C@@H]([C@@H]([C@H](O3)CO)O)O)N
SAMPL5_075	-26.262	0.322
SAMPL5_080	-3.735	0.238	Cn1cnc2c1c(=O)n(c(=O)n2C)C
SAMPL5_081	-31.052	0.1
SAMPL5_082	-20.272	0.458
SAMPL5_083	25.566	1.416
SAMPL5_084	-20.253	0.206
SAMPL5_085	-2.083	0.032	c1ccc(cc1)C2(C(=O)NC(=O)N2)c3ccccc3
SAMPL5_086	-25.592	0.4
SAMPL5_088	-0.396	0.717	CCN(Cc1ccncc1)C(=O)[C@H](CO)c2ccccc2
SAMPL5_090	4.304	0.29	Cc1cc2c(cc1C)nc(c(n2)c3ccccn3)c4ccccn4
SAMPL5_092	2.23	0.66	CC(=O)N1CCN(CC1)c2ccc(cc2)OC[C@H]3CO[C@](O3)(Cn4ccnc4)c5ccc(cc5Cl)Cl
