# Supplementary material for: Blinded predictions of distribution coefficients in the SAMPL5 challenge
Source: J Comput Aided Mol Des. 2016 Sep 27;30(11):1101–14. doi: 10.1007/s10822-016-9969-1 (PMC5206288; doi:10.1007/s10822-016-9969-1)
Supplement: Supplementary file 2 — Supplementary material 2 (zip 8 KB) [file 10822_2016_9969_MOESM2_ESM.zip › dominant_species/logD/A.csv]

SAMPL5_002	2.393	0.307	CCOC(=O)c1c(c2c(c(c(nc2s1)C)C)C)N
SAMPL5_003	2.032	0.092	c1ccc2c(c1)c(=O)oc(n2)c3ccccc3F
SAMPL5_004	4.502	0.343	CCOc1ccc(cc1)Nc2cc(c3ccccc3n2)C
SAMPL5_005	1.181	0.058	Cn1ccnc1SCC(=O)Nc2ccc3c(c2)OCO3
SAMPL5_006	1.517	0.207	C=C(Cn1c2ccccc2nc1CO)Br
SAMPL5_007	4.312	0.528	c1ccc(cc1)CCNc2c3cc(ccc3ncn2)Br
SAMPL5_010	-45.879	0.303
SAMPL5_011	-38.477	0.166	Cc1cc(nc(n1)Nc2ccccc2C(=O)O)C
SAMPL5_013	0.849	0.255	Cc1ccc(cc1)c2nc(c3c(n2)n(c(=O)[nH]3)c4ccccc4)C(=O)N
SAMPL5_015	-38.621	0.292
SAMPL5_017	3.941	0.868
SAMPL5_019	1.988	0.845	Cc1ccc(cc1)Nc2ccnc(n2)Nc3ccc(cc3)C
SAMPL5_020	3.603	0.534	CCCC(=O)Nc1nc2ccc(cc2s1)C(C)C
SAMPL5_021	3.472	0.349	Cc1nn2cc(nc2s1)c3cccc(c3)OC
SAMPL5_024	0.922	0.019	Cc1ccc2c(c1)cc3cc(sc3n2)C(=O)Nc4ccc(c(c4)C)C
SAMPL5_026	-46.434	0.052
SAMPL5_027	-2.524	0.078	c1ccc(cc1)CNc2ncnc(n2)N
SAMPL5_033	3.4	0.237	Cc1ccc(cc1NC(=O)N2CCCCC[C@@H]2c3cccs3)Cl
SAMPL5_037	-19.902	0.178
SAMPL5_042	1.138	0.066	c1ccc(cc1)c2ccccc2NC(=O)c3ccc(=O)[nH]n3
SAMPL5_044	2.869	0.268	c1ccc2c(c1)cc(c(=O)o2)C(=O)Nc3ccc4c(c3)scn4
SAMPL5_045	-2.027	0.015	CCC(=O)Nc1ccc2c(c1)ncs2
SAMPL5_046	2.022	0.23	CSc1ccc(cc1)CC(=O)Nc2c3ccsc3ncn2
SAMPL5_047	3.164	0.011	c1cnoc1C(=O)Nc2c(c3c(s2)CCCC3)C#N
SAMPL5_048	0.728	0.136	c1ccc2c(c1)nc(s2)c3cccc(c3)NC(=O)c4ccno4
SAMPL5_049	2.335	0.171	c1cc(c(c(c1)Cl)Cl)NC(=O)c2ccno2
SAMPL5_050	1.689	0.028	Cc1ccc2c(n1)nn3c2nc(cc3O)C
SAMPL5_055	-0.077	0.218	c1ccc2c(c1)ncc(n2)C(=O)N
SAMPL5_056	2.553	0.493	CC(C)[C@@H]1Cc2c(cc(c(n2)O)C#N)CO1
SAMPL5_058	0.966	0.14	c1ccc(cc1)n2c(=O)c3ccccc3cn2
SAMPL5_059	-0.752	0.043	c1ccc(cc1)c2nc(sn2)N
SAMPL5_060	-44.167	0.24
SAMPL5_061	-12.255	0.003
SAMPL5_063	-17.601	0.099
SAMPL5_065	-2.535	0.89
SAMPL5_067	-5.638	0.106
SAMPL5_068	3.686	0.198	c1ccc(cc1)c2c(nnc(n2)c3ccccn3)c4ccccc4
SAMPL5_069	-4.583	0.561
SAMPL5_070	-3.798	0.026
SAMPL5_071	0.626	0.643	CCOc1cc(c(cc1N2CCOCC2)OCC)N
SAMPL5_072	-5.62	0.31
SAMPL5_074	-3.144	0.091	c1nc(c2c(n1)n(cn2)[C@H]3[C@@H]([C@@H]([C@H](O3)CO)O)O)N
SAMPL5_075	-6.146	0.328
SAMPL5_080	-3.773	0.157	Cn1cnc2c1c(=O)n(c(=O)n2C)C
SAMPL5_081	-12.467	0.165
SAMPL5_082	-5.465	0.542
SAMPL5_083	8.243	1.092
SAMPL5_084	-0.149	0.31
SAMPL5_085	-2.072	0.096	c1ccc(cc1)C2(C(=O)NC(=O)N2)c3ccccc3
SAMPL5_086	-5.75	0.075
SAMPL5_088	-0.321	0.618	CCN(Cc1ccncc1)C(=O)[C@H](CO)c2ccccc2
SAMPL5_090	4.391	0.301	Cc1cc2c(cc1C)nc(c(n2)c3ccccn3)c4ccccn4
SAMPL5_092	2.381	0.773	CC(=O)N1CCN(CC1)c2ccc(cc2)OC[C@H]3CO[C@](O3)(Cn4ccnc4)c5ccc(cc5Cl)Cl
