# Supplementary material for: Blinded predictions of distribution coefficients in the SAMPL5 challenge
Source: J Comput Aided Mol Des. 2016 Sep 27;30(11):1101–14. doi: 10.1007/s10822-016-9969-1 (PMC5206288; doi:10.1007/s10822-016-9969-1)
Supplement: Supplementary file 3 — Supplementary material 3 (zip 3 KB) [file 10822_2016_9969_MOESM3_ESM.zip]

Archive with 5 entries (4 files):
- two_species/
- two_species/logD_charged.csv
- two_species/pka.csv
- two_species/Concentration.csv
- two_species/Comparison_methods.csv
