# Supplementary material for: Blinded predictions of distribution coefficients in the SAMPL5 challenge
Source: J Comput Aided Mol Des. 2016 Sep 27;30(11):1101–14. doi: 10.1007/s10822-016-9969-1 (PMC5206288; doi:10.1007/s10822-016-9969-1)
Supplement: Supplementary file 3 — Supplementary material 3 (zip 3 KB) [file 10822_2016_9969_MOESM3_ESM.zip › two_species/logD_charged.csv]

mol	DG A	stderr	DG B	stderr	DG C	stderr	DG D	std err
SAMPL5_010	-2.9989456238	0.2494729728	-2.9377306531	0.3437118093	3.1955188147	0.3869503741	-2.9377306531	0.3437118093
SAMPL5_011	-1.843000693	0.4006798084	-1.9858600326	0.385302842	3.6908399826	0.4861684188	-1.9858600326	0.385302842
SAMPL5_015	-3.2542274928	0.3280053365	-3.2999922736	0.1393812162	2.5209949423	0.1939328349	-3.2999922736	0.1393812162
SAMPL5_017	3.6012064694	0.8682128084	3.3569689875	0.9055934813	7.8894762605	1.0756554066	3.3569689875	0.9055934813
SAMPL5_026	-4.0862418279	0.0751274641	-4.2894008426	0.1398205581	2.168266003	0.0295457424	-4.2894008426	0.1398205581
SAMPL5_037	-4.3256870931	0.0374172847	-4.147039695	0.2748925626	0.0912622779	0.8544431012	-4.1470287114	0.2748815791
SAMPL5_060	-5.2975635928	0.2591384945	-5.1610014871	0.0467899118	2.334354303	0.0624963846	-5.1610014871	0.0467899118
SAMPL5_061	1.4911535857	0.1818143209	1.4660012622	0.194957966	4.5143017779	0.1926880328	0.4902004694	1.1707587588
SAMPL5_063	-3.5313341609	0.1081513299	-3.6191659281	0.0975705125	1.9768416257	0.0407855726	-3.6191659281	0.0975705125
SAMPL5_065	3.2329626071	0.1743088954	3.1043452667	0.1134966554	12.7437993395	0.0959229804	3.1043452667	0.1134966553
SAMPL5_067	1.5822369514	0.0819006516	1.484007426	0.1551609126	6.0290725548	0.1323151341	1.484007426	0.1551609126
SAMPL5_069	3.0671124307	0.3374145754	3.085198672	0.2580401397	9.7756068865	0.4098693763	3.085198672	0.2580401397
SAMPL5_070	3.043192483	0.0459958013	2.854739706	0.0915438401	4.5832769391	0.9943460359	2.8546441491	0.091639397
SAMPL5_072	2.2859805261	0.0936896591	2.1698112067	0.0779831864	5.5551967914	0.019001537	2.1698112067	0.0779831864
SAMPL5_075	0.7454737003	0.6976749294	0.7299136749	0.7067180501	5.7320408218	0.6266846016	0.7299136748	0.7067180501
SAMPL5_081	-8.0853347768	0.539035674	-8.2912761899	0.5854227554	-1.1692881142	0.6263184833	-8.291276517	0.5854230753
SAMPL5_082	2.372238578	0.0570778345	2.1774636712	0.14567845	2.4832822419	0.1925049737	2.1774636711	0.1456784501
SAMPL5_084	2.8274858728	0.2612988626	2.537483864	0.3032192502	8.1755571091	0.2129343718	2.5374825689	0.3032191313
SAMPL5_086	1.7365347082	0.269463029	1.539746151	0.1737963313	7.075600477	0.1693296887	1.539746151	0.1737963313
