# Supplementary material for: Blinded predictions of distribution coefficients in the SAMPL5 challenge
Source: J Comput Aided Mol Des. 2016 Sep 27;30(11):1101–14. doi: 10.1007/s10822-016-9969-1 (PMC5206288; doi:10.1007/s10822-016-9969-1)
Supplement: Supplementary file 3 — Supplementary material 3 (zip 3 KB) [file 10822_2016_9969_MOESM3_ESM.zip › two_species/pka.csv]

SAMPL5_010	4.6
SAMPL5_010char
SAMPL5_011	3.31
SAMPL5_011char
SAMPL5_015	3.73
SAMPL5_015char
SAMPL5_017	7.3
SAMPL5_017char
SAMPL5_026	4.9
SAMPL5_026char
SAMPL5_037	8.36
SAMPL5_037char
SAMPL5_060	1.36
SAMPL5_060char
SAMPL5_061	7.92
SAMPL5_061char
SAMPL5_063	9.9
SAMPL5_063char
SAMPL5_065	7.3
SAMPL5_065char
SAMPL5_067	9.7
SAMPL5_067char
SAMPL5_069	7.11
SAMPL5_069char
SAMPL5_070	9.76
SAMPL5_070char
SAMPL5_072	8.87
SAMPL5_072char
SAMPL5_075	9.6
SAMPL5_075char
SAMPL5_081	9.6
SAMPL5_081char
SAMPL5_082	8.76
SAMPL5_082char
SAMPL5_084	8.05
SAMPL5_084char
SAMPL5_086	9
SAMPL5_086char
