# Supplementary material for: Blinded predictions of distribution coefficients in the SAMPL5 challenge
Source: J Comput Aided Mol Des. 2016 Sep 27;30(11):1101–14. doi: 10.1007/s10822-016-9969-1 (PMC5206288; doi:10.1007/s10822-016-9969-1)
Supplement: Supplementary file 3 — Supplementary material 3 (zip 3 KB) [file 10822_2016_9969_MOESM3_ESM.zip › two_species/Concentration.csv]

SAMPL5_010	0.68
SAMPL5_010char	99.32
SAMPL5_011	0.05
SAMPL5_011char	99.95
SAMPL5_015	0.48
SAMPL5_015char	99.52
SAMPL5_017	45.78
SAMPL5_017char	54.22
SAMPL5_026	0.31
SAMPL5_026char	99.69
SAMPL5_037	9.87
SAMPL5_037char	90.13
SAMPL5_060	0.83
SAMPL5_060char	99.17
SAMPL5_061	23.25
SAMPL5_061char	76.75
SAMPL5_063	36.58
SAMPL5_063char	63.42
SAMPL5_065	55.73
SAMPL5_065char	44.27
SAMPL5_067	0.54
SAMPL5_067char	99.46
SAMPL5_069	66.16
SAMPL5_069char	33.84
SAMPL5_070	0.43
SAMPL5_070char	99.57
SAMPL5_072	3.3
SAMPL5_072char	96.7
SAMPL5_075	0.54
SAMPL5_075char	99.46
SAMPL5_081	0.54
SAMPL5_081char	99.46
SAMPL5_082	4.14
SAMPL5_082char	95.86
SAMPL5_084	18.45
SAMPL5_084char	81.55
SAMPL5_086	2.22
SAMPL5_086char	97.78
