# Supplementary material for: Blinded predictions of distribution coefficients in the SAMPL5 challenge
Source: J Comput Aided Mol Des. 2016 Sep 27;30(11):1101–14. doi: 10.1007/s10822-016-9969-1 (PMC5206288; doi:10.1007/s10822-016-9969-1)
Supplement: Supplementary file 3 — Supplementary material 3 (zip 3 KB) [file 10822_2016_9969_MOESM3_ESM.zip › two_species/Comparison_methods.csv]

mol	Concentration	<DG cyc D>	err	<DG wat D>	err	logP	pKa	effective pKa	LogD-pKa	Two Species	EXP		Abs(pKa-EXP)	Abs(TwoSp-EXP)
SAMPL5_010	0.68	-13.05095	0.28355	-14.10285	0.18585	-0.770	4.600	5.235	-3.571	-2.938	-1.7		1.871	1.238
SAMPL5_010char	99.32	-52.9562	0.3165	-79.571	0.1991	-19.488
SAMPL5_011	0.05	-13.1836	0.4339	-11.3875	0.0923	1.315	3.310	4.099	-2.775	-1.986	-2.96		0.185	0.974
SAMPL5_011char	99.95	-49.27165	0.41325	-70.3039	0.191	-15.401
SAMPL5_015	0.48	-12.74685	0.25025	-14.0869	0.0599	-0.981	3.730	5.083	-4.651	-3.300	-2.2		2.451	1.100
SAMPL5_015char	99.52	-47.254	0.0873	-69.54115	0.06025	-16.319
SAMPL5_017	45.78	-13.9785	1.6629	-8.93055	0.42615	3.696	7.300	7.327	3.342	3.357	2.5		0.842	0.857
SAMPL5_017char	54.22	-47.278	0.7352	-63.54405	0.53875	-11.911
SAMPL5_026	0.31	-10.9207	0.1889	-13.35265	0.00205	-1.781	4.900	4.893	-4.282	-4.289	-2.6		1.682	1.689
SAMPL5_026char	99.69	-50.74123	0.70947	-79.6828	0.0499	-21.192
SAMPL5_037	9.87	-10.83975	0.24952	-16.50326	0.12588	-4.147	8.360	8.361	-5.152	-5.153	-1.5		3.652	3.653
SAMPL5_037char	90.13	-42.56045	1.00955	-110.99405	0.51755	-50.110
SAMPL5_060	0.83	-12.8216	0.0766	-17.028	0.1405	-3.080	1.360	5.323	-9.120	-5.161	-3.9		5.220	1.261
SAMPL5_060char	99.17	-52.1078	0.0435	-78.5129	0.043	-19.335
SAMPL5_061	23.25	-11.29255	0.00715	-8.4252	0.2734	2.100	7.920	7.919	1.465	1.466	-1.45		2.915	2.916
SAMPL5_061char	76.75	-38.08015	0.04445	-62.49275	0.00235	-17.876
SAMPL5_063	36.58	-12.5457	0.208	-16.89185	0.34125	-3.182	9.900	7.639	-5.684	-3.619	-3		2.684	0.619
SAMPL5_063char	63.42	-39.1168	2.3502	-70.0827	0.196	-22.674
SAMPL5_065	55.73	-29.1074	0.1853	-24.5211	0.3403	3.358	7.300	7.300	3.104	3.104	0.7		2.404	2.404
SAMPL5_065char	44.27	-52.4745	0.8816	-61.07875	0.88185	-6.300
SAMPL5_067	0.54	-14.1022	0.0347	-8.9787	0.1772	3.752	9.670	9.665	1.479	1.484	-1.3		2.779	2.784
SAMPL5_067char	99.46	-34.39935	0.36875	-52.8294	0.0515	-13.495
SAMPL5_069	66.16	-17.59685	0.49145	-13.13845	0.84385	3.265	7.110	7.109	3.085	3.085	-1.3		4.385	4.385
SAMPL5_069char	33.84	-41.1659	1.1135	-53.60665	0.34625	-9.110
SAMPL5_070	0.43	-13.3656	0.001645	-6.23508	0.12664	5.221	9.760	9.765	2.859	2.855	1.6		1.259	1.255
SAMPL5_070char	99.57	-32.91194	0.1559	-51.37195	0.47416	-13.517
SAMPL5_072	3.3	-12.46315	0.23505	-7.47665	0.34155	3.651	8.870	8.867	2.167	2.170	0.6		1.567	1.570
SAMPL5_072char	96.7	-33.37465	0.01215	-52.3758	0.1961	-13.913
SAMPL5_075	0.54	-14.52885	0.03505	-10.4352	0.9301	2.998	9.600	9.665	0.795	0.730	-2.8		3.595	3.530
SAMPL5_075char	99.46	-34.6627	0.6033	-54.26345	0.35035	-14.352
SAMPL5_081	0.54	-14.10095	0.04785	-22.32735	0.84735	-6.024	9.600	9.665	-8.226	-8.291	-2.2		6.026	6.091
SAMPL5_081char	99.46	-35.91485	0.45565	-63.27285	0.20125	-20.033
SAMPL5_082	4.14	-12.9045	0.1884	-8.04205	0.38735	3.560	8.760	8.765	2.182	2.177	2.5		0.318	0.323
SAMPL5_082char	95.86	-33.3899	0.8168	-50.83175	0.43865	-12.772
SAMPL5_084	18.45	-16.44845	0.26165	-11.98065	0.15245	3.271	8.050	8.045	2.534	2.537	0		2.534	2.537
SAMPL5_084char	81.55	-36.1621	0.2536	-48.96405	0.20465	-9.374
SAMPL5_086	2.22	-19.26235	0.30735	-14.9012	0.07	3.193	9.000	9.044	1.583	1.540	0.7		0.883	0.840
SAMPL5_086char	97.78	-40.5437	0.7165	-58.9332	0.5134	-13.465
												MUE	2.487	2.107
